# Supplementary material for: Temperature-dependent survival of Mycoplasma anserisalpingitidis in water: implications for biosecurity and transmission in waterfowl farming
Source: BMC Vet Res. 2025 Oct 13;21:603. doi: 10.1186/s12917-025-05005-2 (PMC12519772; doi:10.1186/s12917-025-05005-2)
Supplement: Supplementary file 1 — Supplementary Material 1. [file 12917_2025_5005_MOESM1_ESM.xlsx]

## Sheet: Culture_method
Sample_code	Strain	Day	Temp	Replicate	Survival	Event
WA1d+4/1	A	1	4°C	1	1	0
WA1d+4/2	A	1	4°C	2	1	0
WA1d+4/3	A	1	4°C	3	1	0
WA1d0/1	A	1	0°C	1	1	0
WA1d0/2	A	1	0°C	2	1	0
WA1d0/3	A	1	0°C	3	1	0
WA1d+22/1	A	1	22°C	1	0	1
WA1d+22/2	A	1	22°C	2	0	1
WA1d+22/3	A	1	22°C	3	0	1
WA2d+22/1	A	2	22°C	1	0	1
WA2d+22/2	A	2	22°C	2	0	1
WA2d+22/3	A	2	22°C	3	0	1
WA2d+4/1	A	2	4°C	1	1	0
WA2d+4/2	A	2	4°C	2	1	0
WA2d+4/3	A	2	4°C	3	1	0
WA2d0/1	A	2	0°C	1	1	0
WA2d0/2	A	2	0°C	2	1	0
WA2d0/3	A	2	0°C	3	1	0
WA3d+4/1	A	3	4°C	1	1	0
WA3d+4/2	A	3	4°C	2	1	0
WA3d+4/3	A	3	4°C	3	1	0
WA3d0/1	A	3	0°C	1	1	0
WA3d0/2	A	3	0°C	2	1	0
WA3d0/3	A	3	0°C	3	1	0
WA3d+22/1	A	3	22°C	1	0	1
WA3d+22/2	A	3	22°C	2	0	1
WA3d+22/3	A	3	22°C	3	0	1
WA5d0/1	A	5	0°C	1	1	0
WA5d0/2	A	5	0°C	2	1	0
WA5d0/3	A	5	0°C	3	1	0
WA5d+4/1	A	5	4°C	1	1	0
WA5d+4/2	A	5	4°C	2	1	0
WA5d+4/3	A	5	4°C	3	1	0
WA5d+22/1	A	5	22°C	1	0	1
WA5d+22/2	A	5	22°C	2	0	1
WA5d+22/3	A	5	22°C	3	0	1
WA8d0/1	A	8	0°C	1	1	0
WA8d0/2	A	8	0°C	2	1	0
WA8d0/3	A	8	0°C	3	1	0
WA8d+4/1	A	8	4°C	1	1	0
WA8d+4/2	A	8	4°C	2	0	1
WA8d+4/3	A	8	4°C	3	0	1
WA8d+22/1	A	8	22°C	1	0	1
WA8d+22/2	A	8	22°C	2	0	1
WA8d+22/3	A	8	22°C	3	0	1
WA12d0/1	A	12	0°C	1	1	0
WA12d0/2	A	12	0°C	2	0	1
WA12d0/3	A	12	0°C	3	0	1
WA12d+4/1	A	12	4°C	1	0	1
WA12d+4/2	A	12	4°C	2	0	1
WA12d+4/3	A	12	4°C	3	0	1
WA12d+22/1	A	12	22°C	1	0	1
WA12d+22/2	A	12	22°C	2	0	1
WA12d+22/3	A	12	22°C	3	0	1
WA17d0/1	A	17	0°C	1	0	1
WA17d0/2	A	17	0°C	2	0	1
WA17d0/3	A	17	0°C	3	0	1
WA17d+4/1	A	17	4°C	1	0	1
WA17d+4/2	A	17	4°C	2	0	1
WA17d+4/3	A	17	4°C	3	0	1
WA17d+22/1	A	17	22°C	1	0	1
WA17d+22/2	A	17	22°C	2	0	1
WA17d+22/3	A	17	22°C	3	0	1
WA23d0/1	A	23	0°C	1	0	1
WA23d0/2	A	23	0°C	2	0	1
WA23d0/3	A	23	0°C	3	0	1
WA23d+4/1	A	23	4°C	1	0	1
WA23d+4/2	A	23	4°C	2	0	1
WA23d+4/3	A	23	4°C	3	0	1
WA23d+22/1	A	23	22°C	1	0	1
WA23d+22/2	A	23	22°C	2	0	1
WA23d+22/3	A	23	22°C	3	0	1
WA28d0/1	A	28	0°C	1	0	1
WA28d0/2	A	28	0°C	2	0	1
WA28d0/3	A	28	0°C	3	0	1
WA28d+4/1	A	28	4°C	1	0	1
WA28d+4/2	A	28	4°C	2	0	1
WA28d+4/3	A	28	4°C	3	0	1
WA28d+22/1	A	28	22°C	1	0	1
WA28d+22/2	A	28	22°C	2	0	1
WA28d+22/3	A	28	22°C	3	0	1
WB1d+4/1	B	1	4°C	1	1	0
WB1d+4/2	B	1	4°C	2	1	0
WB1d+4/3	B	1	4°C	3	1	0
WB1d0/1	B	1	0°C	1	1	0
WB1d0/2	B	1	0°C	2	1	0
WB1d0/3	B	1	0°C	3	1	0
WB1d+22/1	B	1	22°C	1	1	0
WB1d+22/2	B	1	22°C	2	1	0
WB1d+22/3	B	1	22°C	3	1	0
WB2d+22/1	B	2	22°C	1	1	0
WB2d+22/2	B	2	22°C	2	1	0
WB2d+22/3	B	2	22°C	3	1	0
WB2d0/1	B	2	0°C	1	1	0
WB2d0/2	B	2	0°C	2	1	0
WB2d0/3	B	2	0°C	3	1	0
WB2d+4/1	B	2	4°C	1	1	0
WB2d+4/2	B	2	4°C	2	1	0
WB2d+4/3	B	2	4°C	3	1	0
WB3d0/1	B	3	0°C	1	1	0
WB3d0/2	B	3	0°C	2	1	0
WB3d0/3	B	3	0°C	3	1	0
WB3d+4/1	B	3	4°C	1	1	0
WB3d+4/2	B	3	4°C	2	1	0
WB3d+4/3	B	3	4°C	3	1	0
WB3d+22/1	B	3	22°C	1	1	0
WB3d+22/2	B	3	22°C	2	1	0
WB3d+22/3	B	3	22°C	3	1	0
WB5d0/1	B	5	0°C	1	1	0
WB5d0/2	B	5	0°C	2	1	0
WB5d0/3	B	5	0°C	3	1	0
WB5d+4/1	B	5	4°C	1	1	0
WB5d+4/2	B	5	4°C	2	1	0
WB5d+4/3	B	5	4°C	3	1	0
WB5d+22/1	B	5	22°C	1	0	1
WB5d+22/2	B	5	22°C	2	0	1
WB5d+22/3	B	5	22°C	3	0	1
WB8d0/1	B	8	0°C	1	1	0
WB8d0/2	B	8	0°C	2	1	0
WB8d0/3	B	8	0°C	3	1	0
WB8d+4/1	B	8	4°C	1	1	0
WB8d+4/2	B	8	4°C	2	1	0
WB8d+4/3	B	8	4°C	3	1	0
WB8d+22/1	B	8	22°C	1	0	1
WB8d+22/2	B	8	22°C	2	0	1
WB8d+22/3	B	8	22°C	3	0	1
WB12d0/1	B	12	0°C	1	1	0
WB12d0/2	B	12	0°C	2	1	0
WB12d0/3	B	12	0°C	3	1	0
WB12d+4/1	B	12	4°C	1	1	0
WB12d+4/2	B	12	4°C	2	1	0
WB12d+4/3	B	12	4°C	3	1	0
WB12d+22/1	B	12	22°C	1	0	1
WB12d+22/2	B	12	22°C	2	0	1
WB12d+22/3	B	12	22°C	3	0	1
WB17d0/1	B	17	0°C	1	1	0
WB17d0/2	B	17	0°C	2	1	0
WB17d0/3	B	17	0°C	3	1	0
WB17d+4/1	B	17	4°C	1	1	0
WB17d+4/2	B	17	4°C	2	1	0
WB17d+4/3	B	17	4°C	3	1	0
WB17d+22/1	B	17	22°C	1	0	1
WB17d+22/2	B	17	22°C	2	0	1
WB17d+22/3	B	17	22°C	3	0	1
WB23d0/1	B	23	0°C	1	1	0
WB23d0/2	B	23	0°C	2	1	0
WB23d0/3	B	23	0°C	3	1	0
WB23d+4/1	B	23	4°C	1	1	0
WB23d+4/2	B	23	4°C	2	1	0
WB23d+4/3	B	23	4°C	3	1	0
WB23d+22/1	B	23	22°C	1	0	1
WB23d+22/2	B	23	22°C	2	0	1
WB23d+22/3	B	23	22°C	3	0	1
WB28d0/1	B	28	0°C	1	1	0
WB28d0/2	B	28	0°C	2	1	0
WB28d0/3	B	28	0°C	3	1	0
WB28d+4/1	B	28	4°C	1	1	0
WB28d+4/2	B	28	4°C	2	1	0
WB28d+4/3	B	28	4°C	3	1	0
WB28d+22/1	B	28	22°C	1	0	1
WB28d+22/2	B	28	22°C	2	0	1
WB28d+22/3	B	28	22°C	3	0	1

## Sheet: Broth_qPCR
Sample_code	Strain	Day	Temp	Replicate	Ct	DNA_conc
WA1d+4/1	A	1	4°C	1	23.11	0.0474761
WA1d+4/2	A	1	4°C	2	22.81	0.0578777
WA1d+4/3	A	1	4°C	3	22.12	0.091284
WA1d0/1	A	1	0°C	1	23.67	0.0328
WA1d0/2	A	1	0°C	2	22.46	0.0729267
WA1d0/3	A	1	0°C	3	23.26	0.0429988
WA1d+22/1	A	1	22°C	1	35.75	1.12584e-05
WA1d+22/2	A	1	22°C	2	35.39	1.42798e-05
WA1d+22/3	A	1	22°C	3	35.11	1.718e-05
WB1d+4/1	B	1	4°C	1	26.16	0.00633538
WB1d+4/2	B	1	4°C	2	24.68	0.0168352
WB1d+4/3	B	1	4°C	3	25.4	0.0104648
WB1d0/1	B	1	0°C	1	26.14	0.0064196
WB1d0/2	B	1	0°C	2	23.66	0.0330173
WB1d0/3	B	1	0°C	3	25.35	0.0108161
WB1d+22/1	B	1	22°C	1	25.15	0.0123432
WB1d+22/2	B	1	22°C	2	22.72	0.0614217
WB1d+22/3	B	1	22°C	3	24.49	0.0190857
WA2d+22/1	A	2	22°C	1	36.93	5.16498e-06
WA2d+22/2	A	2	22°C	2	35.5	1.32793e-05
WA2d+22/3	A	2	22°C	3	35.6	1.24307e-05
WA2d+4/1	A	2	4°C	1	23.24	0.0435705
WA2d+4/2	A	2	4°C	2	22.66	0.0639042
WA2d+4/3	A	2	4°C	3	22.71	0.0618287
WA2d0/1	A	2	0°C	1	23.61	0.0341257
WA2d0/2	A	2	0°C	2	23.27	0.0427158
WA2d0/3	A	2	0°C	3	22.87	0.0556293
WB2d+22/1	B	2	22°C	1	26.91	0.00386084
WB2d+22/2	B	2	22°C	2	26.91	0.00386084
WB2d+22/3	B	2	22°C	3	26.97	0.00371086
WB2d0/1	B	2	0°C	1	24.81	0.0154503
WB2d0/2	B	2	0°C	2	22.33	0.0794638
WB2d0/3	B	2	0°C	3	21.91	0.104862
WB2d+4/1	B	2	4°C	1	24.72	0.0163963
WB2d+4/2	B	2	4°C	2	23.47	0.037431
WB2d+4/3	B	2	4°C	3	23.68	0.0325841
WA3d+4/1	A	3	4°C	1	23.14	0.0465448
WA3d+4/2	A	3	4°C	2	22.51	0.0705582
WA3d+4/3	A	3	4°C	3	22.72	0.0614217
WA3d0/1	A	3	0°C	1	22.58	0.0673709
WA3d0/2	A	3	0°C	2	23.33	0.0410565
WA3d0/3	A	3	0°C	3	22.64	0.0647538
WA3d+22/1	A	3	22°C	1	35.27	1.54574e-05
WA3d+22/2	A	3	22°C	2	35.67	1.18692e-05
WA3d+22/3	A	3	22°C	3	35.11	1.718e-05
WB3d0/1	B	3	0°C	1	23.5	0.0366968
WB3d0/2	B	3	0°C	2	23.45	0.0379286
WB3d0/3	B	3	0°C	3	24.51	0.0188353
WB3d+4/1	B	3	4°C	1	24.16	0.0237327
WB3d+4/2	B	3	4°C	2	24.84	0.0151472
WB3d+4/3	B	3	4°C	3	24.82	0.0153486
WB3d+22/1	B	3	22°C	1	27.74	0.00223176
WB3d+22/2	B	3	22°C	2	26.65	0.00458402
WB3d+22/3	B	3	22°C	3	26.02	0.00694901
WA5d0/1	A	5	0°C	1	22.21	0.0860169
WA5d0/2	A	5	0°C	2	22.1	0.0924976
WA5d0/3	A	5	0°C	3	22.37	0.0773923
WA5d+4/1	A	5	4°C	1	22.62	0.0656146
WA5d+4/2	A	5	4°C	2	23.47	0.037431
WA5d+4/3	A	5	4°C	3	22.67	0.0634836
WA5d+22/1	A	5	22°C	1	35.61	1.23489e-05
WA5d+22/2	A	5	22°C	2	35.95	9.86554e-06
WA5d+22/3	A	5	22°C	3	35.66	1.19478e-05
WB5d0/1	B	5	0°C	1	23.8	0.0301017
WB5d0/2	B	5	0°C	2	23.86	0.0289324
WB5d0/3	B	5	0°C	3	23.91	0.0279927
WB5d+4/1	B	5	4°C	1	24.08	0.0250202
WB5d+4/2	B	5	4°C	2	23.94	0.0274436
WB5d+4/3	B	5	4°C	3	24.13	0.0242076
WB5d+22/1	B	5	22°C	1	35.95	9.86554e-06
WB5d+22/2	B	5	22°C	2	34.81	2.0944e-05
WB5d+22/3	B	5	22°C	3	34.91	1.96056e-05
WA8d0/1	A	8	0°C	1	22.52	0.0700938
WA8d0/2	A	8	0°C	2	23.44	0.0381799
WA8d0/3	A	8	0°C	3	23.75	0.0311122
WA8d+4/1	A	8	4°C	1	35.15	1.67321e-05
WA8d+4/2	A	8	4°C	2	36.09	8.99437e-06
WA8d+4/3	A	8	4°C	3	22.28	0.0821313
WA8d+22/1	A	8	22°C	1	36.62	6.3383e-06
WA8d+22/2	A	8	22°C	2	35.24	1.57667e-05
WA8d+22/3	A	8	22°C	3	36.82	5.55412e-06
WB8d0/1	B	8	0°C	1	23.84	0.029317
WB8d0/2	B	8	0°C	2	24.28	0.0219247
WB8d0/3	B	8	0°C	3	24.58	0.0179844
WB8d+4/1	B	8	4°C	1	25.19	0.0120214
WB8d+4/2	B	8	4°C	2	25.21	0.0118637
WB8d+4/3	B	8	4°C	3	25.16	0.012262
WB8d+22/1	B	8	22°C	1	35.07	1.76398e-05
WB8d+22/2	B	8	22°C	2	34.87	2.01304e-05
WB8d+22/3	B	8	22°C	3	36.3	7.8297e-06
WA12d0/1	A	12	0°C	1	24.14	0.0240483
WA12d0/2	A	12	0°C	2	28.47	0.00137814
WA12d0/3	A	12	0°C	3	32.2	0.000117375
WA12d+4/1	A	12	4°C	1	36.49	6.90646e-06
WA12d+4/2	A	12	4°C	2	35.89	1.02643e-05
WA12d+4/3	A	12	4°C	3	36.06	9.17433e-06
WA12d+22/1	A	12	22°C	1	35.37	1.44696e-05
WA12d+22/2	A	12	22°C	2	35.94	9.9309e-06
WA12d+22/3	A	12	22°C	3	35	1.84743e-05
WB12d0/1	B	12	0°C	1	25.2	0.0119423
WB12d0/2	B	12	0°C	2	25.59	0.00923084
WB12d0/3	B	12	0°C	3	25.07	0.0130128
WB12d+4/1	B	12	4°C	1	25.43	0.0102595
WB12d+4/2	B	12	4°C	2	25.43	0.0102595
WB12d+4/3	B	12	4°C	3	25.48	0.00992631
WB12d+22/1	B	12	22°C	1	34.87	2.01304e-05
WB12d+22/2	B	12	22°C	2	35.21	1.60821e-05
WB12d+22/3	B	12	22°C	3	36.69	6.05199e-06
WA17d0/1	A	17	0°C	1	35.05	1.78743e-05
WA17d0/2	A	17	0°C	2	35.35	1.4662e-05
WA17d0/3	A	17	0°C	3	35.8	1.08928e-05
WA17d+4/1	A	17	4°C	1	35.61	1.23489e-05
WA17d+4/2	A	17	4°C	2	35.25	1.56629e-05
WA17d+4/3	A	17	4°C	3	35.74	1.1333e-05
WA17d+22/1	A	17	22°C	1	36.55	6.63817e-06
WA17d+22/2	A	17	22°C	2	35.44	1.3816e-05
WA17d+22/3	A	17	22°C	3	36.27	7.98636e-06
WB17d0/1	B	17	0°C	1	22.21	0.0860169
WB17d0/2	B	17	0°C	2	21.91	0.104862
WB17d0/3	B	17	0°C	3	22.4	0.0758742
WB17d+4/1	B	17	4°C	1	21.84	0.109823
WB17d+4/2	B	17	4°C	2	22.36	0.077905
WB17d+4/3	B	17	4°C	3	22.47	0.0724468
WB17d+22/1	B	17	22°C	1	34.41	2.72756e-05
WB17d+22/2	B	17	22°C	2	35.1	1.72938e-05
WB17d+22/3	B	17	22°C	3	35.24	1.57667e-05
WA23d0/1	A	23	0°C	1	34.64	2.34322e-05
WA23d0/2	A	23	0°C	2	35.77	1.11107e-05
WA23d0/3	A	23	0°C	3	34.43	2.69177e-05
WA23d+4/1	A	23	4°C	1	35.59	1.25131e-05
WA23d+4/2	A	23	4°C	2	35.56	1.27634e-05
WA23d+4/3	A	23	4°C	3	36.02	9.41989e-06
WA23d+22/1	A	23	22°C	1	35.62	1.22676e-05
WA23d+22/2	A	23	22°C	2	36.47	6.99828e-06
WA23d+22/3	A	23	22°C	3	36.26	8.03927e-06
WB23d0/1	B	23	0°C	1	23.76	0.0309074
WB23d0/2	B	23	0°C	2	22.26	0.0832232
WB23d0/3	B	23	0°C	3	22.26	0.0832232
WB23d+4/1	B	23	4°C	1	21.41	0.145886
WB23d+4/2	B	23	4°C	2	22.35	0.0784212
WB23d+4/3	B	23	4°C	3	22.46	0.0729267
WB23d+22/1	B	23	22°C	1	35.53	1.30188e-05
WB23d+22/2	B	23	22°C	2	35.52	1.31051e-05
WB23d+22/3	B	23	22°C	3	35.87	1.04007e-05
WA28d0/1	A	28	0°C	1	34.72	2.22264e-05
WA28d0/2	A	28	0°C	2	34.96	1.89688e-05
WA28d0/3	A	28	0°C	3	35.47	1.3545e-05
WA28d+4/1	A	28	4°C	1	35.39	1.42798e-05
WA28d+4/2	A	28	4°C	2	35.58	1.2596e-05
WA28d+4/3	A	28	4°C	3	35.86	1.04696e-05
WA28d+22/1	A	28	22°C	1	35.97	9.7361e-06
WA28d+22/2	A	28	22°C	2	35.83	1.06791e-05
WA28d+22/3	A	28	22°C	3	35.79	1.0965e-05
WB28d0/1	B	28	0°C	1	23.11	0.0474761
WB28d0/2	B	28	0°C	2	24.53	0.0185882
WB28d0/3	B	28	0°C	3	23.41	0.0389438
WB28d+4/1	B	28	4°C	1	22.98	0.0517318
WB28d+4/2	B	28	4°C	2	24.01	0.0262039
WB28d+4/3	B	28	4°C	3	22.99	0.0513913
WB28d+22/1	B	28	22°C	1	35.93	9.9967e-06
WB28d+22/2	B	28	22°C	2	35.68	1.17911e-05
WB28d+22/3	B	28	22°C	3	36.2	8.36419e-06
WA0d0/1	A	0	0°C	1	29.8	0.000572618
WA0d+4/1	A	0	4°C	1	29.8	0.000572618
WA0d+22/1	A	0	22°C	1	29.8	0.000572618
WB0d0/1	B	0	0°C	1	28.79	0.00111563
WB0d+4/1	B	0	4°C	1	28.79	0.00111563
WB0d+22/1	B	0	22°C	1	28.79	0.00111563
WA0d0/1	A	0	0°C	2	30.72	0.000311904
WA0d+4/1	A	0	4°C	2	30.72	0.000311904
WA0d+22/1	A	0	22°C	2	30.72	0.000311904
WB0d0/1	B	0	0°C	2	29.78	0.000580231
WB0d+4/1	B	0	4°C	2	29.78	0.000580231
WB0d+22/1	B	0	22°C	2	29.78	0.000580231

## Sheet: Water_qPCR
Sample_code	Strain	Day	Temp	Replicate	Ct	DNA_conc
WA0d+4	A	0	4°C	2	29.8	0.000572618
WA0d0	A	0	0°C	2	29.8	0.000572618
WA0d+22	A	0	22°C	2	29.8	0.000572618
WB0d+4	B	0	4°C	1	28.79	0.00111563
WB0d0	B	0	0°C	1	28.79	0.00111563
WB0d+22	B	0	22°C	1	28.79	0.00111563
WA0d+4	A	0	4°C	1	30.72	0.000311904
WA0d0	A	0	0°C	1	30.72	0.000311904
WA0d+22	A	0	22°C	1	30.72	0.000311904
WB0d+4	B	0	4°C	1	29.78	0.000580231
WB0d0	B	0	0°C	1	29.78	0.000580231
WB0d+22	B	0	22°C	1	29.78	0.000580231
WA1d+4/1	A	1	4°C	1	28.81	0.00110099
WA1d+4/2	A	1	4°C	2	30.72	0.000311904
WA1d+4/3	A	1	4°C	3	30.35	0.000398228
WA1d0/1	A	1	0°C	1	32.62	8.89455e-05
WA1d0/2	A	1	0°C	2	31.27	0.000216914
WA1d0/3	A	1	0°C	3	31.2	0.000227176
WA1d+22/1	A	1	22°C	1	30.73	0.000309851
WA1d+22/2	A	1	22°C	2	32.11	0.000124562
WA1d+22/3	A	1	22°C	3	31.83	0.00014986
WA2d+22/1	A	2	22°C	1	31.67	0.000166561
WA2d+22/2	A	2	22°C	2	31.32	0.000209869
WA2d+22/3	A	2	22°C	3	32.35	0.000106306
WA2d+4/1	A	2	4°C	1	31.25	0.000219798
WA2d+4/2	A	2	4°C	2	30.76	0.000303773
WA2d+4/3	A	2	4°C	3	31.61	0.000173292
WA2d0/1	A	2	0°C	1	30.19	0.000442607
WA2d0/2	A	2	0°C	2	31.66	0.000167664
WA2d0/3	A	2	0°C	3	30.76	0.000303773
WA3d+4/1	A	3	4°C	1	28.06	0.00180666
WA3d+4/2	A	3	4°C	2	30.52	0.000355941
WA3d+4/3	A	3	4°C	3	30.79	0.000297814
WA3d0/1	A	3	0°C	1	30.74	0.000307811
WA3d0/2	A	3	0°C	2	30.35	0.000398228
WA3d0/3	A	3	0°C	3	30.49	0.000363063
WA3d+22/1	A	3	22°C	1	30.9	0.000276948
WA3d+22/2	A	3	22°C	2	31.85	0.000147894
WA3d+22/3	A	3	22°C	3	31.67	0.000166561
WA5d0/1	A	5	0°C	1	30.32	0.000406196
WA5d0/2	A	5	0°C	2	30.4	0.000385294
WA5d0/3	A	5	0°C	3	30.34	0.000400867
WA5d+4/1	A	5	4°C	1	31.14	0.000236358
WA5d+4/2	A	5	4°C	2	31.17	0.000231721
WA5d+4/3	A	5	4°C	3	31.2	0.000227176
WA5d+22/1	A	5	22°C	1	31.33	0.000208487
WA5d+22/2	A	5	22°C	2	30.66	0.00032451
WA5d+22/3	A	5	22°C	3	31.05	0.000250831
WA8d0/1	A	8	0°C	1	31.04	0.000252492
WA8d0/2	A	8	0°C	2	28.22	0.00162551
WA8d0/3	A	8	0°C	3	29.54	0.000679876
WA8d+4/1	A	8	4°C	1	30.83	0.000290051
WA8d+4/2	A	8	4°C	2	32.06	0.000128743
WA8d+4/3	A	8	4°C	3	31.95	0.000138443
WA8d+22/1	A	8	22°C	1	31.91	0.000142149
WA8d+22/2	A	8	22°C	2	32.72	8.32617e-05
WA8d+22/3	A	8	22°C	3	32.36	0.000105606
WA12d0/1	A	12	0°C	1	31.81	0.000151852
WA12d0/2	A	12	0°C	2	30.1	0.000469709
WA12d0/3	A	12	0°C	3	30.72	0.000311904
WA12d+4/1	A	12	4°C	1	30.26	0.000422613
WA12d+4/2	A	12	4°C	2	32.24	0.000114315
WA12d+4/3	A	12	4°C	3	31.07	0.00024754
WA12d+22/1	A	12	22°C	1	31.05	0.000250831
WA12d+22/2	A	12	22°C	2	30.66	0.00032451
WA12d+22/3	A	12	22°C	3	30.89	0.000278783
WA17d0/1	A	17	0°C	1	30.97	0.000264438
WA17d0/2	A	17	0°C	2	30.92	0.000273315
WA17d0/3	A	17	0°C	3	30.73	0.000309851
WA17d+4/1	A	17	4°C	1	31.47	0.000190077
WA17d+4/2	A	17	4°C	2	31.52	0.000183904
WA17d+4/3	A	17	4°C	3	31.45	0.000192604
WA17d+22/1	A	17	22°C	1	32	0.000133947
WA17d+22/2	A	17	22°C	2	33.17	6.18573e-05
WA17d+22/3	A	17	22°C	3	34.22	3.09217e-05
WA23d0/1	A	23	0°C	1	30.72	0.000311904
WA23d0/2	A	23	0°C	2	30.26	0.000422613
WA23d0/3	A	23	0°C	3	30.52	0.000355941
WA23d+4/1	A	23	4°C	1	31.18	0.000230196
WA23d+4/2	A	23	4°C	2	32.06	0.000128743
WA23d+4/3	A	23	4°C	3	33.67	4.44628e-05
WA23d+22/1	A	23	22°C	1	34.89	1.98662e-05
WA23d+22/2	A	23	22°C	2	31.77	0.000155917
WA23d+22/3	A	23	22°C	3	32.48	9.75605e-05
WA28d0/1	A	28	0°C	1	30.72	0.000311904
WA28d0/2	A	28	0°C	2	30.69	0.000318144
WA28d0/3	A	28	0°C	3	30.8	0.000295854
WA28d+4/1	A	28	4°C	1	31.73	0.00016009
WA28d+4/2	A	28	4°C	2	31.77	0.000155917
WA28d+4/3	A	28	4°C	3	32.25	0.000113563
WA28d+22/1	A	28	22°C	1	32.75	8.16284e-05
WA28d+22/2	A	28	22°C	2	32.13	0.000122928
WA28d+22/3	A	28	22°C	3	32.16	0.000120516
WB1d+4/1	B	1	4°C	1	28.29	0.00155208
WB1d+4/2	B	1	4°C	2	28.66	0.00121563
WB1d+4/3	B	1	4°C	3	28.4	0.00144334
WB1d0/1	B	1	0°C	1	28.53	0.0013246
WB1d0/2	B	1	0°C	2	28.15	0.00170241
WB1d0/3	B	1	0°C	3	28.228	0.00161695
WB1d+22/1	B	1	22°C	1	28.41	0.00143384
WB1d+22/2	B	1	22°C	2	28.17	0.00168008
WB1d+22/3	B	1	22°C	3	28.46	0.00138727
WB2d+22/1	B	2	22°C	1	28.23	0.00161481
WB2d+22/2	B	2	22°C	2	28.24	0.00160418
WB2d+22/3	B	2	22°C	3	28.55	0.00130722
WB2d0/1	B	2	0°C	1	28.25	0.00159362
WB2d0/2	B	2	0°C	2	28.17	0.00168008
WB2d0/3	B	2	0°C	3	28.31	0.00153172
WB2d+4/1	B	2	4°C	1	28.23	0.00161481
WB2d+4/2	B	2	4°C	2	28.06	0.00180666
WB2d+4/3	B	2	4°C	3	28.27	0.00157272
WB3d0/1	B	3	0°C	1	31.9	0.000143091
WB3d0/2	B	3	0°C	2	28.1	0.00175956
WB3d0/3	B	3	0°C	3	28.58	0.00128158
WB3d+4/1	B	3	4°C	1	28.53	0.0013246
WB3d+4/2	B	3	4°C	2	28.58	0.00128158
WB3d+4/3	B	3	4°C	3	28.14	0.00171369
WB3d+22/1	B	3	22°C	1	28.56	0.00129862
WB3d+22/2	B	3	22°C	2	28.58	0.00128158
WB3d+22/3	B	3	22°C	3	28.61	0.00125644
WB5d0/1	B	5	0°C	1	28.08	0.00178295
WB5d0/2	B	5	0°C	2	28.14	0.00171369
WB5d0/3	B	5	0°C	3	28.09	0.00177122
WB5d+4/1	B	5	4°C	1	28.35	0.00149179
WB5d+4/2	B	5	4°C	2	27.79	0.00215928
WB5d+4/3	B	5	4°C	3	27.92	0.00198165
WB5d+22/1	B	5	22°C	1	29.09	0.000915133
WB5d+22/2	B	5	22°C	2	28.79	0.00111563
WB5d+22/3	B	5	22°C	3	28.57	0.00129007
WB8d0/1	B	8	0°C	1	28.46	0.00138727
WB8d0/2	B	8	0°C	2	28.27	0.00157272
WB8d0/3	B	8	0°C	3	28.18	0.00166902
WB8d+4/1	B	8	4°C	1	28.27	0.00157272
WB8d+4/2	B	8	4°C	2	28.71	0.00117615
WB8d+4/3	B	8	4°C	3	28.7	0.00118395
WB8d+22/1	B	8	22°C	1	30.46	0.000370327
WB8d+22/2	B	8	22°C	2	28.95	0.00100377
WB8d+22/3	B	8	22°C	3	29.39	0.000750668
WB12d0/1	B	12	0°C	1	28.17	0.00168008
WB12d0/2	B	12	0°C	2	27.98	0.00190467
WB12d0/3	B	12	0°C	3	29.39	0.000750668
WB12d+4/1	B	12	4°C	1	29.68	0.00061984
WB12d+4/2	B	12	4°C	2	29.77	0.000584075
WB12d+4/3	B	12	4°C	3	29.81	0.000568849
WB12d+22/1	B	12	22°C	1	30.97	0.000264438
WB12d+22/2	B	12	22°C	2	30.3	0.000411596
WB12d+22/3	B	12	22°C	3	30.79	0.000297814
WB17d0/1	B	17	0°C	1	28.37	0.00147222
WB17d0/2	B	17	0°C	2	28.05	0.00181863
WB17d0/3	B	17	0°C	3	29.23	0.000834323
WB17d+4/1	B	17	4°C	1	28.53	0.0013246
WB17d+4/2	B	17	4°C	2	29.28	0.000807225
WB17d+4/3	B	17	4°C	3	29.03	0.00095212
WB17d+22/1	B	17	22°C	1	29.96	0.000515204
WB17d+22/2	B	17	22°C	2	29.94	0.000522053
WB17d+22/3	B	17	22°C	3	30.05	0.000485477
WB23d0/1	B	23	0°C	1	29.04	0.000945853
WB23d0/2	B	23	0°C	2	28.15	0.00170241
WB23d0/3	B	23	0°C	3	28.48	0.00136907
WB23d+4/1	B	23	4°C	1	28.79	0.00111563
WB23d+4/2	B	23	4°C	2	28.71	0.00117615
WB23d+4/3	B	23	4°C	3	29.38	0.000755642
WB23d+22/1	B	23	22°C	1	30.99	0.000260968
WB23d+22/2	B	23	22°C	2	31.03	0.000254165
WB23d+22/3	B	23	22°C	3	30.72	0.000311904
WB28d0/1	B	28	0°C	1	28.8	0.00110829
WB28d0/2	B	28	0°C	2	29.02	0.000958428
WB28d0/3	B	28	0°C	3	29.09	0.000915133
WB28d+4/1	B	28	4°C	1	29.42	0.000735944
WB28d+4/2	B	28	4°C	2	29.81	0.000568849
WB28d+4/3	B	28	4°C	3	29.17	0.000868043
WB28d+22/1	B	28	22°C	1	30.61	0.000335403
WB28d+22/2	B	28	22°C	2	30.94	0.000269729
WB28d+22/3	B	28	22°C	3	30.66	0.00032451
WA1d+4/1	A	1	4°C	1	30.11	0.000466617
WA1d+4/2	A	1	4°C	2	29.73	0.000599709
WA1d+4/3	A	1	4°C	3	29.52	0.000688915
WA1d0/1	A	1	0°C	1	31.49	0.000187583
WA1d0/2	A	1	0°C	2	30.17	0.000448491
WA1d0/3	A	1	0°C	3	30.28	0.000417068
WA1d+22/1	A	1	22°C	1	30.14	0.000457464
WA1d+22/2	A	1	22°C	2	30.28	0.000417068
WA1d+22/3	A	1	22°C	3	30.78	0.000299787
WA2d+22/1	A	2	22°C	1	31.06	0.00024918
WA2d+22/2	A	2	22°C	2	30.47	0.00036789
WA2d+22/3	A	2	22°C	3	30.93	0.000271516
WA2d+4/1	A	2	4°C	1	30.97	0.000264438
WA2d+4/2	A	2	4°C	2	30.16	0.000451462
WA2d+4/3	A	2	4°C	3	30.75	0.000305785
WA2d0/1	A	2	0°C	1	30.09	0.000472821
WA2d0/2	A	2	0°C	2	29.29	0.000801912
WA2d0/3	A	2	0°C	3	28.97	0.000990601
WA3d+4/1	A	3	4°C	1	29.62	0.000644892
WA3d+4/2	A	3	4°C	2	30.03	0.000491931
WA3d+4/3	A	3	4°C	3	29.71	0.000607682
WA3d0/1	A	3	0°C	1	28.97	0.000990601
WA3d0/2	A	3	0°C	2	28.8	0.00110829
WA3d0/3	A	3	0°C	3	29.59	0.000657795
WA3d+22/1	A	3	22°C	1	29.99	0.000505098
WA3d+22/2	A	3	22°C	2	30.34	0.000400867
WA3d+22/3	A	3	22°C	3	29.99	0.000505098
WA5d0/1	A	5	0°C	1	29.6	0.000653466
WA5d0/2	A	5	0°C	2	29.5	0.000698074
WA5d0/3	A	5	0°C	3	29.67	0.000623947
WA5d+4/1	A	5	4°C	1	30	0.000501773
WA5d+4/2	A	5	4°C	2	29.68	0.00061984
WA5d+4/3	A	5	4°C	3	29.87	0.000546752
WA5d+22/1	A	5	22°C	1	30.98	0.000262697
WA5d+22/2	A	5	22°C	2	31.06	0.00024918
WA5d+22/3	A	5	22°C	3	30.66	0.00032451
WA8d0/1	A	8	0°C	1	27.79	0.00215928
WA8d0/2	A	8	0°C	2	27.3	0.00298424
WA8d0/3	A	8	0°C	3	29.59	0.000657795
WA8d+4/1	A	8	4°C	1	29.79	0.000576412
WA8d+4/2	A	8	4°C	2	30.2	0.000439694
WA8d+4/3	A	8	4°C	3	29.72	0.000603682
WA8d+22/1	A	8	22°C	1	30.89	0.000278783
WA8d+22/2	A	8	22°C	2	31.07	0.00024754
WA8d+22/3	A	8	22°C	3	29.87	0.000546752
WA12d0/1	A	12	0°C	1	29.54	0.000679876
WA12d0/2	A	12	0°C	2	31.84	0.000148874
WA12d0/3	A	12	0°C	3	30.05	0.000485477
WA12d+4/1	A	12	4°C	1	30.38	0.000390417
WA12d+4/2	A	12	4°C	2	30.18	0.000445539
WA12d+4/3	A	12	4°C	3	31.1	0.000242684
WA12d+22/1	A	12	22°C	1	31.47	0.000190077
WA12d+22/2	A	12	22°C	2	30.91	0.000275125
WA12d+22/3	A	12	22°C	3	31.38	0.000201716
WA17d0/1	A	17	0°C	1	29.49	0.000702699
WA17d0/2	A	17	0°C	2	30.2	0.000439694
WA17d0/3	A	17	0°C	3	30.28	0.000417068
WA17d+4/1	A	17	4°C	1	30.71	0.00031397
WA17d+4/2	A	17	4°C	2	30.47	0.00036789
WA17d+4/3	A	17	4°C	3	31.05	0.000250831
WA17d+22/1	A	17	22°C	1	31.69	0.000164375
WA17d+22/2	A	17	22°C	2	32.13	0.000122928
WA17d+22/3	A	17	22°C	3	31.2	0.000227176
WA23d0/1	A	23	0°C	1	29.24	0.000828832
WA23d0/2	A	23	0°C	2	29.34	0.000775867
WA23d0/3	A	23	0°C	3	29.67	0.000623947
WA23d+4/1	A	23	4°C	1	31.03	0.000254165
WA23d+4/2	A	23	4°C	2	30.35	0.000398228
WA23d+4/3	A	23	4°C	3	30.48	0.000365468
WA23d+22/1	A	23	22°C	1	32.09	0.000126218
WA23d+22/2	A	23	22°C	2	31.1	0.000242684
WA23d+22/3	A	23	22°C	3	31.5	0.000186349
WA28d0/1	A	28	0°C	1	30	0.000501773
WA28d0/2	A	28	0°C	2	30.05	0.000485477
WA28d0/3	A	28	0°C	3	30.11	0.000466617
WA28d+4/1	A	28	4°C	1	30.92	0.000273315
WA28d+4/2	A	28	4°C	2	31.1	0.000242684
WA28d+4/3	A	28	4°C	3	30.58	0.000342114
WA28d+22/1	A	28	22°C	1	31.79	0.000153871
WA28d+22/2	A	28	22°C	2	31.64	0.000169893
WA28d+22/3	A	28	22°C	3	31.46	0.000191336
WB1d+4/1	B	1	4°C	1	27.32	0.00294509
WB1d+4/2	B	1	4°C	2	26.65	0.00458402
WB1d+4/3	B	1	4°C	3	27.07	0.00347373
WB1d0/1	B	1	0°C	1	27.06	0.00349674
WB1d0/2	B	1	0°C	2	26.6	0.0047379
WB1d0/3	B	1	0°C	3	29.38	0.000755642
WB1d+22/1	B	1	22°C	1	26.44	0.00526589
WB1d+22/2	B	1	22°C	2	27.26	0.00306412
WB1d+22/3	B	1	22°C	3	26.87	0.00396418
WB2d+22/1	B	2	22°C	1	27.69	0.00230668
WB2d+22/2	B	2	22°C	2	25.81	0.00798267
WB2d+22/3	B	2	22°C	3	27.31	0.0029646
WB2d0/1	B	2	0°C	1	26.48	0.00512862
WB2d0/2	B	2	0°C	2	26.51	0.00502802
WB2d0/3	B	2	0°C	3	26.98	0.00368643
WB2d+4/1	B	2	4°C	1	26.69	0.00446452
WB2d+4/2	B	2	4°C	2	28.3	0.00154187
WB2d+4/3	B	2	4°C	3	26.37	0.00551502
WB3d0/1	B	3	0°C	1	26.73	0.00434814
WB3d0/2	B	3	0°C	2	26.1	0.00659143
WB3d0/3	B	3	0°C	3	28.03	0.0018428
WB3d+4/1	B	3	4°C	1	27.96	0.00192999
WB3d+4/2	B	3	4°C	2	27.53	0.00256374
WB3d+4/3	B	3	4°C	3	28.09	0.00177122
WB3d+22/1	B	3	22°C	1	27.78	0.00217358
WB3d+22/2	B	3	22°C	2	28.24	0.00160418
WB3d+22/3	B	3	22°C	3	27.32	0.00294509
WB5d0/1	B	5	0°C	1	27.17	0.00325175
WB5d0/2	B	5	0°C	2	27.26	0.00306412
WB5d0/3	B	5	0°C	3	27.35	0.00288732
WB5d+4/1	B	5	4°C	1	27.36	0.00286832
WB5d+4/2	B	5	4°C	2	27.79	0.00215928
WB5d+4/3	B	5	4°C	3	27.74	0.00223176
WB5d+22/1	B	5	22°C	1	28.78	0.00112302
WB5d+22/2	B	5	22°C	2	27.7	0.0022915
WB5d+22/3	B	5	22°C	3	28.08	0.00178295
WB8d0/1	B	8	0°C	1	27.32	0.00294509
WB8d0/2	B	8	0°C	2	27.03	0.0035667
WB8d0/3	B	8	0°C	3	27.21	0.00316698
WB8d+4/1	B	8	4°C	1	26.97	0.00371086
WB8d+4/2	B	8	4°C	2	27.77	0.00218798
WB8d+4/3	B	8	4°C	3	27.41	0.00277516
WB8d+22/1	B	8	22°C	1	26.56	0.00486471
WB8d+22/2	B	8	22°C	2	25.92	0.00742337
WB8d+22/3	B	8	22°C	3	26.64	0.00461439
WB12d0/1	B	12	0°C	1	26.86	0.00399044
WB12d0/2	B	12	0°C	2	27.33	0.00292571
WB12d0/3	B	12	0°C	3	28.3	0.00154187
WB12d+4/1	B	12	4°C	1	28.55	0.00130722
WB12d+4/2	B	12	4°C	2	28.49	0.00136006
WB12d+4/3	B	12	4°C	3	28.87	0.00105822
WB12d+22/1	B	12	22°C	1	29.84	0.000557691
WB12d+22/2	B	12	22°C	2	30.09	0.000472821
WB12d+22/3	B	12	22°C	3	30	0.000501773
WB17d0/1	B	17	0°C	1	26.96	0.00373544
WB17d0/2	B	17	0°C	2	27.21	0.00316698
WB17d0/3	B	17	0°C	3	27.29	0.00300402
WB17d+4/1	B	17	4°C	1	27.18	0.00323034
WB17d+4/2	B	17	4°C	2	27.79	0.00215928
WB17d+4/3	B	17	4°C	3	27.22	0.00314614
WB17d+22/1	B	17	22°C	1	28.74	0.00115308
WB17d+22/2	B	17	22°C	2	28.75	0.00114549
WB17d+22/3	B	17	22°C	3	31.05	0.000250831
WB23d0/1	B	23	0°C	1	27.08	0.00345086
WB23d0/2	B	23	0°C	2	26.75	0.00429109
WB23d0/3	B	23	0°C	3	26.87	0.00396418
WB23d+4/1	B	23	4°C	1	28.58	0.00128158
WB23d+4/2	B	23	4°C	2	26.71	0.00440595
WB23d+4/3	B	23	4°C	3	29.19	0.000856654
WB23d+22/1	B	23	22°C	1	30.66	0.00032451
WB23d+22/2	B	23	22°C	2	30.74	0.000307811
WB23d+22/3	B	23	22°C	3	30.36	0.000395607
WB28d0/1	B	28	0°C	1	28.55	0.00130722
WB28d0/2	B	28	0°C	2	28.38	0.00146253
WB28d0/3	B	28	0°C	3	29.25	0.000823376
WB28d+4/1	B	28	4°C	1	29.02	0.000958428
WB28d+4/2	B	28	4°C	2	29.29	0.000801912
WB28d+4/3	B	28	4°C	3	28.8	0.00110829
WB28d+22/1	B	28	22°C	1	30.52	0.000355941
WB28d+22/2	B	28	22°C	2	30.76	0.000303773
WB28d+22/3	B	28	22°C	3	30.53	0.000353598

## Sheet: Metadata
Spreadsheet	Column name	Description
Culture_method	Sample_code	Unique identifier for each individual sample, combining strain, incubation day, temperature, and replicate number (e.g., WA1d+4/1).
Culture_method	Strain	Mycoplasma anserisalpingitidis strain. Strain A was isolated from wild geese; strain B from farmed geese.
Culture_method	Day	Day of incubation (1, 2, 3, 5, 8, 12, 17, 23 and 28) .
Culture_method	Temp	Incubation temperature (0°C, 4°C, 22°C)
Culture_method	Replicate	Sample replicate number
Culture_method	Survival	Binary indicator of viability: 1 = viable (culture-positive), 0 = non-viable
Culture_method	Event	Recoded survival outcome for Kaplan–Meier analysis: 1 = event (loss of viability), 0 = censored (still viable at that time point)
Broth_qPCR	Sample_code	Unique identifier for each individual sample, combining strain, incubation day, temperature, and replicate number (e.g., WA1d+4/1)
Broth_qPCR	Strain	Mycoplasma anserisalpingitidis strain. Strain A was isolated from wild geese; strain B from farmed geese
Broth_qPCR	Day	Day of incubation (1, 2, 3, 5, 8, 12, 17, 23 and 28)
Broth_qPCR	Temp	Incubation temperature (0°C, 4°C, or 22°C)
Broth_qPCR	Replicate	Sample replicate number
Broth_qPCR	Ct	Cycle threshold value obtained from real-time PCR
Broth_qPCR	DNA_conc	DNA concentration in ng/µL calculated from Ct values
Water_qPCR	Sample_code	Unique identifier for each individual sample, combining strain, incubation day, temperature, and replicate number (e.g., WA1d+4/1)
Water_qPCR	Strain	Mycoplasma anserisalpingitidis strain. Strain A was isolated from wild geese; strain B from farmed geese
Water_qPCR	Day	Day of incubation (1, 2, 3, 5, 8, 12, 17, 23 and 28)
Water_qPCR	Temp	Incubation temperature (0°C, 4°C, or 22°C)
Water_qPCR	Replicate	Sample replicate number
Water_qPCR	Ct	Cycle threshold value obtained from qPCR of water samples. Higher Ct values indicate lower DNA concentrations
Water_qPCR	DNA_conc	DNA concentration in ng/µL calculated from Ct values
Melt_MAMA	Sample_code	Unique identifier for each individual sample, combining strain, incubation day, temperature, and replicate number (e.g., WA1d+4/1).
Melt_MAMA	Group	Experimental group label based on strain and temperature (e.g., A_4°C), used for grouping and plotting.
Melt_MAMA	Strain	Mycoplasma anserisalpingitidis strain. Strain A was isolated from wild geese; strain B from farmed geese.
Melt_MAMA	Day	Day of incubation when the sample was tested (1, 2, 3, 5, 8, 12, 17, 23, 28).
Melt_MAMA	Temp	Incubation temperature (0°C, 4°C, or 22°C).
Melt_MAMA	Replicate	Sample replicate number
Melt_MAMA	G748A	Detection of mutation G748A in rrl genes by Melt-MAMA. Binary result: 1 = mutation present, 0 = mutation absent.
Melt_MAMA	A2058G	Detection of mutation A2058G in rrl genes by Melt-MAMA. Binary result: 1 = mutation present, 0 = mutation absent.
